# Supplementary material for: Protective Effect of Ginsenoside CK against Autoimmune Hepatitis Induced by Concanavalin A
Source: Foods. 2023 Dec 5;12(24):4379. doi: 10.3390/foods12244379 (PMC10743209; doi:10.3390/foods12244379)
Supplement: Supplementary file 1 [file foods-12-04379-s001.zip]

Archive with 1 entries (1 files):
- foods-2730394-supplementary.pdf
